# Supplementary material for: Technical Aspects of Developing Chatbots for Medical Applications: Scoping Review
Source: J Med Internet Res. 2020 Dec 18;22(12):e19127. doi: 10.2196/19127 (PMC7775817; doi:10.2196/19127)
Supplement: Multimedia Appendix 4 [file jmir_v22i12e19127_app4.xls]

## Sheet: Sheet1
Author	Year	Country2	Publication type (conference abstract, journal article, dissertation)	Chatbot aim (education, therapy, diagnosing, counseling, ..)	Targeted Disorder	Chatbot name	Platform (web-baed, stand-alone software)	Dialogue language
Fadhil	2019	Italy	Conference Paper	Educational	Health and fitness	OlloBot	web-based	Arabic
Aljameel	2017	United Kingdom	Conference Paper	Educational	Autism	LANA	stand-alone software	Arabic
Su	2017	Taiwan	Conference Paper	Management and education	Elderly care	N/A	not mentioned	Chineese
Su	2015	Taiwan	Conference Paper	Management and education	Elderly care	N/A	not mentioned	Chineese (Mandarin)
Huang	2018	Taiwan	Conference Paper	Counceling	weight loss	N/A	stand-alone software	Chineese and English
Chaix	2019	France	Journal article	Educational/counseling	breast cancer	Vik	web-based	English
Hussain	2018	Australia	Conference Paper	Disease management	Diabetes	VDMS (Virtual Diabetese Management System)	web-based	English
Wong	2011	Australia	Conference Paper	Educational	general illness	N/A	web-based	English
Wang	2018	China	Magazine	Educational and therapy	Promoting behavioral change (physica and mental well-being)	N/A	web-based	English
Turunen	2011	Finland	Journal article	Management and education	Health and fitness	N/A	web-based	English
Bickmore	2016	USA	Journal article	Educational	learn about clinical trials	N/A	web-based	English
Bickmore	2011	USA	Journal article	educational	Health and fitness	N/A	web-based	English
Chatzimina	2019	Greece	Conference Paper	educational	general health	MyPal Bot	web-based	English
Heerden	2017	South Africa	Conference Paper	Counceling	HIV	Lwazi and Nolwazi	web-based	English
Morris	2018	USA	Journal article	counseling and therapy	mental health	KokoBot	web-based	English
Kadariya	2019	USA	Conference Paper	Management and education	asthma	kbot	web-based	English
Morbini	2012	USA	Conference Paper	Counceling	mental health	FLoReS	web-based	English
Tschanz	2018	Switzerland	Magazine	Management and education	medication management	eMMA	web-based	English
Comendador	2015	Philippines	Journal article	counseling	medication	Pharmabot	stand-alone software	English
Aarabi	2013	Canada	Conference Paper	Diagnosis	Heart Disease	N/A	stand-alone software	English
Nikitina	2018	Italy	Conference Paper	Therapy	mental health - elderly care	N/A	stand-alone software	English
Bickmore	2013	USA	Journal article	Educational/counseling	physical activity and fruit and vegetable consumption	N/A	stand-alone software	English
Bickmore	2010	USA	Journal article	Educational	patient discharge	N/A	stand-alone software	English
Kasinathan	2017	Malaysia	Conference Paper	Diagnosis	general illness	HECIA	stand-alone software	English
Hudlicka	2013	USA	Journal article	Educational/counseling	mindfullness meditation	Chris	stand-alone software	English
R V	2019	India	Conference Paper	Educational	Cancer	C Bot	stand-alone software	English
Park	2019	Korea	Journal article	Therapy	mental health	Bonobot	stand-alone software	English
Ni	2017	New Zealand	Journal article	Diagnosis	general health	Mandy	not mentioned	English
Denecke	2019	Switzerland	Journal article	Educational, Diagnosis and Therapy	medication management, self-anamnesis and behavior change	N/A	web-based	German
Denecke	2018	Switzerland	Journal article	Therapy	self-anamnesis for music therapy	N/A	web-based	German
Denecke	2018	Switzerland	Conference Paper	Therapy	self-anamnesis for music therapy	N/A	web-based	German
Mäurer	2016	Germany	Thesis	Coaching	mental health - behavioral change	VPINO	stand-alone software	German
Oh	2017	Korea	Conference Paper	counseling	mental health	N/A	stand-alone software	Korean
Lee	2017	Korea	Conference Paper	Counceling	mental health	N/A	not mentioned	Korean
Fadhil	2017	Italy	Conference Paper	Educational	Health and fitness	N/A	web-based	not mentioned
Rarhi	2018	India	Journal article	Diagnosis	General health	N/A	web-based	not mentioned
Sakthivel	2018	India	Conference Paper	Counceling	mental health	N/A	stand-alone software	not mentioned
Househ	2019	Qatar	Journal article	Counceling\therapy	mental health disorders	N/A	stand-alone software	not mentioned
Lokman	2009	Malaysia	Conference Paper	Management and education	Diabetes	ViDi	not mentioned	not mentioned
Ghosh	2018	Australia	Journal article	Counceling	Triage and condition assessment	Quro	not mentioned	not mentioned
Vijayan	2018	India	Conference Paper	Educational	Autism	N/A	not mentioned	not mentioned
Ireland	2016	Australia	Journal article	Therapy	neurodegenerative diseases	Harlie	not mentioned	not mentioned
Abashev	2017	Russia	Journal article	translational medicine and outpatient medicine	N/A	N/A	web-based	Russian
Martínez-Miranda	2019	Mexico	Journal article	Diagnosis	mental health	HelPath	stand-alone software	Spanish
Rosruen	2018	Thailand	Conference Paper	Counceling	General illness	MedBot	stand-alone software	Thai
